# Supplementary material for: HTK vs. HTK-N for Coronary Endothelial Protection during Hypothermic, Oxygenated Perfusion of Hearts Donated after Circulatory Death
Source: Int J Mol Sci. 2024 Feb 13;25(4):2262. doi: 10.3390/ijms25042262 (PMC10889240; doi:10.3390/ijms25042262)
Supplement: Supplementary file 1 [file ijms-25-02262-s001.zip]

Archive with 1 entries (1 files):
- ijms-2813414-supplementary.pdf
